# Supplementary material for: Development and Initial Validation of the Multidimensional Psychosocial Work Environment Scale for Employed Persons (MPWES)
Source: Int J Environ Res Public Health. 2026 Jun 30;23(7):854. doi: 10.3390/ijerph23070854 (PMC13409794; doi:10.3390/ijerph23070854)
Supplement: Supplementary file 1 [file ijerph-23-00854-s001.zip]

Archive with 3 entries (3 files):
- Supplementary_1.pdf
- Supplementary_2.pdf
- Supplementary_3.pdf
